# Supplementary material for: Prenatal Octamethylcyclotetrasiloxane Exposure Impaired Proliferation of Neuronal Progenitor, Leading to Motor, Cognition, Social and Behavioral Functions
Source: Int J Mol Sci. 2021 Nov 30;22(23):12949. doi: 10.3390/ijms222312949 (PMC8657511; doi:10.3390/ijms222312949)
Supplement: Supplementary file 1 [file ijms-22-12949-s001.zip]

Archive with 1 entries (1 files):
- ijms-1473035-supplementary.pdf
